# Supplementary material for: Systematic Review and Meta-Analysis of Myocarditis Prevalence and Diagnostics in COVID-19:Acute, Post-COVID, and MIS-C (2020–2025)
Source: J Clin Med. 2025 Oct 3;14(19):7008. doi: 10.3390/jcm14197008 (PMC12524423; doi:10.3390/jcm14197008)
Supplement: Supplementary file 1 [file jcm-14-07008-s001.zip]

Archive with 1 entries (1 files):
- jcm-3849844-supplementary.pdf
